# Supplementary material for: MultiPro: DDA-PASEF and diaPASEF acquired cell line proteomic datasets with deliberate batch effects
Source: Sci Data. 2023 Dec 2;10:858. doi: 10.1038/s41597-023-02779-8 (PMC10693559; doi:10.1038/s41597-023-02779-8)
Supplement: Supplementary file 2 — Supplementary Tables [file 41597_2023_2779_MOESM2_ESM.xlsx]

## Sheet: diaPASEF Isolation Window
Supplementary Table 1: diaPASEF Isolation Window
#----------------------------------------------------------------------------------
#ExpType Repetitions KA m1 m2 CEA KB m3 m4 CEB Steps
#----------------------------------------------------------------------------------
MS1 ; 1; -; -; -; -; -; -; -; -; -
PASEF; 1; 0.703; 384; 412; -1; 1.119; 909; -1; -1; 4
PASEF; 1; 0.717; 409; 437; -1; 1.133; 934; -1; -1; 4
PASEF; 1; 0.731; 434; 462; -1; 1.147; 959; -1; -1; 4
PASEF; 1; 0.745; 459; 487; -1; 1.161; 984; -1; -1; 4
PASEF; 1; 0.759; 484; 512; -1; 1.175; 1009; -1; -1; 4
PASEF; 1; 0.774; 509; 537; -1; 1.189; 1034; -1; -1; 4
PASEF; 1; 0.788; 534; 562; -1; 1.203; 1059; -1; -1; 4
PASEF; 1; 0.797; 384; 412; -1; 1.213; 909; -1; -1; 4
PASEF; 1; 0.811; 409; 437; -1; 1.227; 934; -1; -1; 4
PASEF; 1; 0.825; 434; 462; -1; 1.241; 959; -1; -1; 4
PASEF; 1; 0.839; 459; 487; -1; 1.255; 984; -1; -1; 4
PASEF; 1; 0.853; 484; 512; -1; 1.269; 1009; -1; -1; 4
PASEF; 1; 0.867; 509; 537; -1; 1.283; 1034; -1; -1; 4
PASEF; 1; 0.881; 534; 562; -1; 1.297; 1059; -1; -1; 4

## Sheet: Identification
	Minimum	1st Quarter	Median	Mean	3rd Quarter	Maximum
PSM_Number	67775	71232.2	77576.5	77802.4	84329.5	86630
Identified_Peptide_Number	29843	35744.5	37615.5	38208.1	39523.8	46980
Identified_Protein_Number	4594	5069.5	5285	5275.1	5450	5791
	A549_CAD_Rep1_1	A549_CAD_Rep1_2	A549_CAD_Rep1_3	A549_CAD_Rep1_4	A549_CAD_Rep2_1	A549_CAD_Rep2_2	A549_CAD_Rep2_3	A549_CAD_Rep2_4	A549_CAD_Rep3_1	A549_CAD_Rep3_2	A549_CAD_Rep3_3	A549_CAD_Rep3_4	K562_CAD_Rep1_1	K562_CAD_Rep1_2	K562_CAD_Rep1_3	K562_CAD_Rep1_4	K562_CAD_Rep2_1	K562_CAD_Rep2_2	K562_CAD_Rep2_3	K562_CAD_Rep2_4	K562_CAD_Rep3_1	K562_CAD_Rep3_2	K562_CAD_Rep3_3	K562_CAD_Rep3_4	A549_N_Rep1_1	A549_N_Rep1_2	A549_N_Rep1_3	A549_N_Rep1_4	A549_N_Rep2_1	A549_N_Rep2_2	A549_N_Rep2_3	A549_N_Rep2_4	A549_N_Rep3_1	A549_N_Rep3_2	A549_N_Rep3_3	A549_N_Rep3_4	K562_N_Rep1_1	K562_N_Rep1_2	K562_N_Rep1_3	K562_N_Rep1_4	K562_N_Rep2_1	K562_N_Rep2_2	K562_N_Rep2_3	K562_N_Rep2_4	K562_N_Rep3_1	K562_N_Rep3_2	K562_N_Rep3_3	K562_N_Rep3_4
PSM_Number	67775	69080	69884	70327	69712	71161	72833	72428	69449	70871	70742	70489	72109	72013	72357	72302	70260	71256	71472	71710	70829	72013	72123	72301	84396	83537	84210	84813	85395	85174	84826	85282	84391	83579	83995	82879	86106	86630	86431	85980	84524	84230	84079	82320	83876	84077	83980	84309
Identified_Peptide_Number	36201	29843	37558	37778	37344	38145	38209	38423	37802	30613	30442	37673	39353	32718	32584	40036	38104	31783	39322	39211	39086	32482	32590	40114	35834	35323	35751	35725	44645	36067	35841	36109	44800	35438	44252	35192	46850	38280	46849	46980	45644	46028	36713	45473	37409	37394	46421	37555
Identified_Protein_Number	5208	4594	5294	5322	5276	5327	5351	5368	5355	4720	4673	5306	5427	4870	4844	5483	5327	4834	5438	5438	5439	4853	4861	5483	5124	5062	5071	5042	5763	5117	5110	5106	5791	5058	5718	5065	5766	5178	5747	5774	5729	5759	5109	5715	5199	5185	5752	5174
	Minimum	1st Quarter	Median	Mean	3rd Quarter	Maximum
PSM_Number	68964	74515.5	76782.5	76467.3	79989	84218
Identified_Peptide_Number	34398	36149.8	37239	37019	38212.5	39110
Identified_Protein_Number	5374	5463.75	5563.5	5566.17	5665.5	5767
	HCC1806_CAD_Rep1_1	HCC1806_CAD_Rep1_2	HCC1806_CAD_Rep1_3	HCC1806_CAD_Rep2_1	HCC1806_CAD_Rep2_2	HCC1806_CAD_Rep2_3	HCC1806_CAD_Rep3_1	HCC1806_CAD_Rep3_2	HCC1806_CAD_Rep3_3	HS578T_CAD_Rep1_1	HS578T_CAD_Rep1_2	HS578T_CAD_Rep1_3	HS578T_CAD_Rep2_1	HS578T_CAD_Rep2_2	HS578T_CAD_Rep2_3	HS578T_CAD_Rep3_1	HS578T_CAD_Rep3_2	HS578T_CAD_Rep3_3	HCC1806_N_Rep1_1	HCC1806_N_Rep1_2	HCC1806_N_Rep1_3	HCC1806_N_Rep2_1	HCC1806_N_Rep2_2	HCC1806_N_Rep2_3	HCC1806_N_Rep3_1	HCC1806_N_Rep3_2	HCC1806_N_Rep3_3	HS578T_N_Rep1_1	HS578T_N_Rep1_2	HS578T_N_Rep1_3	HS578T_N_Rep2_1	HS578T_N_Rep2_2	HS578T_N_Rep2_3	HS578T_N_Rep3_1	HS578T_N_Rep3_2	HS578T_N_Rep3_3
PSM_Number	73503	70727	71249	69009	69058	70252	70088	68964	68975	75853	75699	74911	74853	76776	75924	76232	75631	76522	78197	77651	79790	77551	77820	77416	76789	78266	77628	82427	84218	81735	80787	81588	80586	81695	81170	83284
Identified_Peptide_Number	36716	35678	35963	35126	35052	35345	34950	34398	34902	37917	37760	37444	37409	38201	37720	37733	37264	37367	36691	36189	37214	36220	36538	36032	36305	36935	36666	38388	39110	38559	38320	38496	38265	38625	38247	38939
Identified_Protein_Number	5495	5428	5453	5426	5428	5420	5374	5380	5424	5540	5514	5494	5528	5549	5515	5506	5464	5463	5620	5578	5655	5597	5621	5603	5634	5665	5638	5667	5697	5718	5698	5705	5680	5746	5692	5767
	Minimum	1st Quarter	Median	Mean	3rd Quarter	Maximum
Identified_Precursor_Number	92614	98904.5	105010	104738	112020	112632
Identified_ProteinGroup_Number	7710	7902.25	7999.5	7994	8075.25	8262
	A549_CAD_Rep1_1	A549_CAD_Rep1_2	A549_CAD_Rep1_3	A549_CAD_Rep1_4	A549_CAD_Rep2_1	A549_CAD_Rep2_2	A549_CAD_Rep2_3	A549_CAD_Rep2_4	A549_CAD_Rep3_1	A549_CAD_Rep3_2	A549_CAD_Rep3_3	A549_CAD_Rep3_4	K562_CAD_Rep1_1	K562_CAD_Rep1_2	K562_CAD_Rep1_3	K562_CAD_Rep1_4	K562_CAD_Rep2_1	K562_CAD_Rep2_2	K562_CAD_Rep2_3	K562_CAD_Rep2_4	K562_CAD_Rep3_1	K562_CAD_Rep3_2	K562_CAD_Rep3_3	K562_CAD_Rep3_4	A549_N_Rep1_1	A549_N_Rep1_2	A549_N_Rep1_3	A549_N_Rep1_4	A549_N_Rep2_1	A549_N_Rep2_2	A549_N_Rep2_3	A549_N_Rep2_4	A549_N_Rep3_1	A549_N_Rep3_2	A549_N_Rep3_3	A549_N_Rep3_4	K562_N_Rep1_1	K562_N_Rep1_2	K562_N_Rep1_3	K562_N_Rep1_4	K562_N_Rep2_1	K562_N_Rep2_2	K562_N_Rep2_3	K562_N_Rep2_4	K562_N_Rep3_1	K562_N_Rep3_2	K562_N_Rep3_3	K562_N_Rep3_4
Identified_Precursor_Number	96133	99652	99345	99775	95159	99797	100172	99782	94151	98489	98025	98246	94891	99115	99460	99043	92614	97577	96333	96128	94360	99442	99742	99412	112406	112539	111795	112173	112038	111825	112012	111645	112201	110690	110929	110805	112370	112632	112166	112540	109873	109847	110198	110298	112482	112596	112014	112517
Identified_ProteinGroup_Number	7949	7997	7970	7965	7956	7985	8006	7956	7932	7949	7964	7937	7752	7788	7790	7796	7710	7802	7769	7765	7750	7813	7801	7800	8238	8217	8222	8210	8230	8225	8229	8236	8262	8207	8209	8205	8005	8032	8009	8011	8002	7970	8003	8003	8026	8026	8017	8016
	Minimum	1st Quarter	Median	Mean	3rd Quarter	Maximum
Identified_Precursor_Number	97065	99147	100842	101308	103356	106708
Identified_ProteinGroup_Number	8232	8271.25	8285.5	8281.94	8298.25	8331
	HCC1806_CAD_Rep1_1	HCC1806_CAD_Rep1_2	HCC1806_CAD_Rep1_3	HCC1806_CAD_Rep2_1	HCC1806_CAD_Rep2_2	HCC1806_CAD_Rep2_3	HCC1806_CAD_Rep3_1	HCC1806_CAD_Rep3_2	HCC1806_CAD_Rep3_3	HS578T_CAD_Rep1_1	HS578T_CAD_Rep1_2	HS578T_CAD_Rep1_3	HS578T_CAD_Rep2_1	HS578T_CAD_Rep2_2	HS578T_CAD_Rep2_3	HS578T_CAD_Rep3_1	HS578T_CAD_Rep3_2	HS578T_CAD_Rep3_3	HCC1806_N_Rep1_1	HCC1806_N_Rep1_2	HCC1806_N_Rep1_3	HCC1806_N_Rep2_1	HCC1806_N_Rep2_2	HCC1806_N_Rep2_3	HCC1806_N_Rep3_1	HCC1806_N_Rep3_2	HCC1806_N_Rep3_3	HS578T_N_Rep1_1	HS578T_N_Rep1_2	HS578T_N_Rep1_3	HS578T_N_Rep2_1	HS578T_N_Rep2_2	HS578T_N_Rep2_3	HS578T_N_Rep3_1	HS578T_N_Rep3_2	HS578T_N_Rep3_3
Identified_Precursor_Number	100780	99996	101046	101331	101023	100530	101557	101227	100904	106187	105709	105576	106120	105441	105881	106708	105978	105340	98135	97512	98235	97925	97555	97373	97302	97545	97065	102478	102694	102144	100297	99451	99928	100175	99995	99944
Identified_ProteinGroup_Number	8293	8287	8305	8306	8294	8286	8302	8298	8331	8279	8283	8261	8274	8292	8253	8303	8295	8289	8319	8281	8285	8298	8278	8283	8299	8310	8304	8274	8281	8263	8236	8232	8238	8234	8252	8252

## Sheet: Protein Coverage
	Minimum	1st Quarter	Median	Mean	3rd Quarter	Maximum
A549 & K562 DDA dataset	0.11	6.52	16.53	22.1935	34.47	96.7
HCC1806 & HS578T DDA dataset	0.02	6.31	15.18	20.665	31.13	100
A549 & K562 DIA dataset	0.116195	11.4908	24.5989	27.0151	40	95.9184
HCC1806 & HS578T DIA dataset	0.110292	11.0497	23.0241	25.7796	37.6523	94.0741

## Sheet: Scoring
	Minimum	1st Quarter	Median	Mean	3rd Quarter	Maximum
PSM_Score	0.5	1	1	0.994372	1	1
Peptide_Score	0.5001	1	1	0.995695	1	1
Protein_Score	0.9972	0.999	0.999	0.998991	0.999	0.999
	Minimum	1st Quarter	Median	Mean	3rd Quarter	Maximum
PSM_Score	0.5	1	1	0.994164	1	1
Peptide_Score	0.5001	1	1	0.995271	1	1
Protein_Score	0.9963	0.999	0.999	0.99899	0.999	0.999
	Minimum	1st Quarter	Median	Mean	3rd Quarter	Maximum
Precursor_Score	1e-09	1.45338e-05	2.2763e-05	0.000535421	0.00018967	0.00999991
ProteinGroup_Score	0.000131389	0.000138889	0.000142066	0.000452138	0.000148434	0.240732
	Minimum	1st Quarter	Median	Mean	3rd Quarter	Maximum
Precursor_Score	1e-09	3.86119e-06	1.99322e-05	0.000536525	0.000184177	0.0099998
ProteinGroup_Score	0.000132205	0.00013563	0.000138619	0.000469459	0.000140469	0.204739

## Sheet: CV
	CAD_A549_Bio1	CAD_A549_Bio2	CAD_A549_Bio3	CAD_K562_Bio1	CAD_K562_Bio2	CAD_K562_Bio3	N_A549_Bio1	N_A549_Bio2	N_A549_Bio3	N_K562_Bio1	N_K562_Bio2	N_K562_Bio3
Minimum	3.34739e-06	8.75381e-06	3.56489e-06	8.162e-07	8.55761e-07	2.30333e-07	5.81699e-06	5.07201e-07	2.47358e-06	2.56512e-06	2.81639e-06	1.24645e-06
1st Quarter	0.0034371	0.00456585	0.0042376	0.00353524	0.00460934	0.0033365	0.00349172	0.00326173	0.00313722	0.00336791	0.00346178	0.00281575
Median	0.00616216	0.00880027	0.00832043	0.00656446	0.00877876	0.00618581	0.00605826	0.00581166	0.00578313	0.00620563	0.00635084	0.00523642
Mean	0.00962248	0.0133769	0.0133132	0.0104219	0.01338	0.0101831	0.00956742	0.00983254	0.00970326	0.0102709	0.0103882	0.00932232
3rd Quarter	0.0113218	0.0169115	0.0161994	0.0122054	0.0168919	0.0117958	0.0108418	0.0109355	0.0109724	0.0118937	0.0118896	0.0101926
Maximum	0.210767	0.254362	0.236952	0.297318	0.234486	0.31228	0.268634	0.3089	0.239751	0.281434	0.256687	0.255537
NA Number	42636	40610	43536	41297	40961	41347	43623	40416	36939	32874	34052	38764
	CAD_A549_Bio1	CAD_A549_Bio2	CAD_A549_Bio3	CAD_K562_Bio1	CAD_K562_Bio2	CAD_K562_Bio3	N_A549_Bio1	N_A549_Bio2	N_A549_Bio3	N_K562_Bio1	N_K562_Bio2	N_K562_Bio3
Minimum	1.81038e-05	8.09519e-05	2.85756e-05	1.95388e-05	3.48437e-05	2.81285e-05	3.97487e-05	8.82322e-05	0	3.609e-05	0	4.87504e-05
1st Quarter	0.00401532	0.00388388	0.00550208	0.00420425	0.00481794	0.00410946	0.00327254	0.00439983	0.00454502	0.00331588	0.00351824	0.00364375
Median	0.00968116	0.00797529	0.0127569	0.0101948	0.0104618	0.0101351	0.00811358	0.0110351	0.0113749	0.00853348	0.00860538	0.00919814
Mean	0.0174078	0.0145259	0.0216846	0.0194867	0.0183899	0.0189809	0.0163184	0.0208329	0.0203687	0.0165049	0.0169336	0.0189567
3rd Quarter	0.0232065	0.0178609	0.0284923	0.0253248	0.0228197	0.0242896	0.0199482	0.0261111	0.0267402	0.0206349	0.0208513	0.023596
Maximum	0.230162	0.220636	0.253068	0.252324	0.215121	0.260911	0.260396	0.29895	0.311447	0.187986	0.247421	0.325507
NA Number	1956	1815	1997	1869	1823	1864	2091	1813	1604	1469	1496	1783
	CAD_HCC1806_Bio1	CAD_HCC1806_Bio2	CAD_HCC1806_Bio3	CAD_HS578T_Bio1	CAD_HS578T_Bio2	CAD_HS578T_Bio3	N_HCC1806_Bio1	N_HCC1806_Bio2	N_HCC1806_Bio3	N_HS578T_Bio1	N_HS578T_Bio2	N_HS578T_Bio3
Minimum	6.2965e-07	4.55226e-07	0	0	7.59806e-06	2.51801e-06	2.51063e-06	0	4.19612e-06	0	1.02812e-06	0
1st Quarter	0.00287019	0.00290214	0.00275638	0.00295107	0.00300879	0.00275143	0.00274526	0.0022409	0.00252314	0.00288077	0.00255835	0.00287591
Median	0.00541668	0.00552808	0.00520747	0.0056445	0.00591949	0.00527392	0.00529066	0.00441579	0.00505075	0.00566665	0.00518868	0.00569997
Mean	0.00883818	0.00897088	0.00864837	0.0090533	0.00977513	0.00860665	0.00881343	0.00792597	0.00868755	0.00952094	0.00910591	0.00963081
3rd Quarter	0.0103193	0.0104848	0.0100204	0.0105654	0.0115893	0.00997523	0.010011	0.00881911	0.00983219	0.0110593	0.0103824	0.0111319
Maximum	0.286726	0.235718	0.264484	0.258331	0.339103	0.221926	0.246135	0.222532	0.285234	0.302548	0.351313	0.235623
NA Number	30903	31937	32325	29366	29245	29607	30376	30821	30436	28488	28636	28443
	CAD_HCC1806_Bio1	CAD_HCC1806_Bio2	CAD_HCC1806_Bio3	CAD_HS578T_Bio1	CAD_HS578T_Bio2	CAD_HS578T_Bio3	N_HCC1806_Bio1	N_HCC1806_Bio2	N_HCC1806_Bio3	N_HS578T_Bio1	N_HS578T_Bio2	N_HS578T_Bio3
Minimum	8.93709e-06	0	6.18484e-06	0	5.2069e-05	0	0	0	0	0	0	0
1st Quarter	0.00238097	0.00240261	0.00228584	0.00233095	0.0025282	0.00215366	0.00232693	0.0019634	0.00216369	0.00243847	0.00214017	0.00247487
Median	0.00512222	0.00532745	0.00523938	0.00519264	0.00548848	0.00514984	0.0052431	0.00472602	0.00495845	0.00555169	0.00499132	0.00545919
Mean	0.0107078	0.011091	0.0107985	0.0113523	0.0120812	0.0111044	0.0112629	0.0110956	0.0110901	0.0125265	0.0115642	0.0117763
3rd Quarter	0.0120336	0.0123556	0.0124643	0.0123407	0.01318	0.0123753	0.0127032	0.0121838	0.0121407	0.0136526	0.0123234	0.0129689
Maximum	0.21239	0.235718	0.248434	0.239441	0.205794	0.198301	0.218292	0.244795	0.265526	0.249758	0.362827	0.216655
NA Number	1721	1766	1794	1670	1654	1719	1569	1574	1558	1497	1482	1452
	CAD_A549_Bio1	CAD_A549_Bio2	CAD_A549_Bio3	CAD_K562_Bio1	CAD_K562_Bio2	CAD_K562_Bio3	N_A549_Bio1	N_A549_Bio2	N_A549_Bio3	N_K562_Bio1	N_K562_Bio2	N_K562_Bio3
Minimum	2.55773e-06	1.79135e-06	0	4.6983e-06	1.93032e-06	3.37721e-06	1.02758e-05	4.73175e-07	1.24538e-06	2.08241e-06	0	5.73306e-07
1st Quarter	0.00497495	0.0049524	0.00562774	0.00484261	0.00566385	0.00485855	0.00502653	0.00466818	0.00544874	0.00501053	0.00519274	0.00502101
Median	0.00864471	0.00862015	0.00972807	0.00851971	0.00981634	0.00851675	0.00868987	0.00807742	0.00930946	0.00873234	0.00908092	0.00869135
Mean	0.0115731	0.0115693	0.0129982	0.0116621	0.0132483	0.0116803	0.0115171	0.0107958	0.0123304	0.0118981	0.0124103	0.0117761
3rd Quarter	0.0145957	0.0145915	0.0164484	0.0146981	0.0167387	0.0145987	0.0145563	0.0136682	0.0155097	0.0150162	0.0156244	0.0148174
Maximum	0.209862	0.330144	0.343672	0.302271	0.406356	0.251991	0.223761	0.311884	0.290473	0.322007	0.225282	0.284882
NA Number	30628	30313	31543	31325	33743	31083	18213	18650	19020	18346	20580	18446
	CAD_A549_Bio1	CAD_A549_Bio2	CAD_A549_Bio3	CAD_K562_Bio1	CAD_K562_Bio2	CAD_K562_Bio3	N_A549_Bio1	N_A549_Bio2	N_A549_Bio3	N_K562_Bio1	N_K562_Bio2	N_K562_Bio3
Minimum	0.000114608	7.88586e-05	7.90428e-05	3.38432e-05	3.33959e-05	0.000120663	0	0	0	7.55658e-05	0	2.46813e-05
1st Quarter	0.00201651	0.00203698	0.00226621	0.00201368	0.00237724	0.00197826	0.00183138	0.00173835	0.00195599	0.00170259	0.00186945	0.00174521
Median	0.0037776	0.00377016	0.00414964	0.00364306	0.00420987	0.0036114	0.0033342	0.00322348	0.0036237	0.00310261	0.00337277	0.00313248
Mean	0.00681352	0.00658183	0.00697954	0.00653708	0.0072405	0.00663843	0.00588869	0.00579697	0.00620956	0.00573529	0.00601756	0.00582332
3rd Quarter	0.00767622	0.00749917	0.00824283	0.00740739	0.00830376	0.00732687	0.00665786	0.0065521	0.00699162	0.00620629	0.0065179	0.0063037
Maximum	0.253622	0.215328	0.233766	0.271058	0.201729	0.304859	0.217147	0.166276	0.179028	0.210129	0.235655	0.170742
NA Number	637	646	659	852	871	843	436	441	438	669	670	637
	CAD_HCC1806_Bio1	CAD_HCC1806_Bio2	CAD_HCC1806_Bio3	CAD_HS578T_Bio1	CAD_HS578T_Bio2	CAD_HS578T_Bio3	N_HCC1806_Bio1	N_HCC1806_Bio2	N_HCC1806_Bio3	N_HS578T_Bio1	N_HS578T_Bio2	N_HS578T_Bio3
Minimum	0	6.37365e-07	1.41224e-06	1.24042e-06	0	0	1.49817e-06	0	0	3.59451e-06	0	8.0275e-07
1st Quarter	0.00559133	0.00613834	0.00558745	0.00664157	0.00631146	0.00568942	0.00488134	0.00451594	0.00486899	0.00470221	0.00492051	0.00489037
Median	0.0108181	0.0116126	0.0108475	0.0126316	0.0120399	0.0109242	0.00952346	0.00904917	0.00940895	0.00920431	0.00941316	0.00955798
Mean	0.01545	0.0163103	0.0154495	0.0175538	0.0165131	0.0151811	0.0136017	0.0129899	0.0133402	0.012928	0.0130196	0.0132795
3rd Quarter	0.0198267	0.0209671	0.0199946	0.0227085	0.0215935	0.0197516	0.0175287	0.0168675	0.0172872	0.0168641	0.0170264	0.0172839
Maximum	0.382179	0.454524	0.566399	0.52936	0.430322	0.395836	0.26494	0.284536	0.381372	0.303971	0.287504	0.24274
NA Number	21808	21315	21043	16129	16195	15994	24455	24847	25202	19769	22368	22271
	CAD_HCC1806_Bio1	CAD_HCC1806_Bio2	CAD_HCC1806_Bio3	CAD_HS578T_Bio1	CAD_HS578T_Bio2	CAD_HS578T_Bio3	N_HCC1806_Bio1	N_HCC1806_Bio2	N_HCC1806_Bio3	N_HS578T_Bio1	N_HS578T_Bio2	N_HS578T_Bio3
Minimum	3.24403e-05	3.52497e-05	0	0	4.76205e-05	5.07116e-05	0	0	0	0	0	4.75183e-05
1st Quarter	0.00230897	0.00253509	0.00232163	0.00254328	0.00235109	0.00214745	0.00207812	0.001998	0.00214399	0.00194318	0.00202732	0.00209813
Median	0.00457961	0.00488673	0.00452027	0.00493332	0.00457537	0.00413579	0.00413874	0.00407386	0.00412782	0.00381682	0.00404282	0.00412729
Mean	0.00822204	0.00840571	0.00800955	0.00860267	0.00791933	0.00745924	0.00753601	0.00715105	0.00743641	0.00695473	0.00694887	0.00749709
3rd Quarter	0.00939969	0.00974916	0.00916366	0.00952283	0.00899311	0.00836691	0.0085105	0.00827324	0.00855976	0.00793461	0.00825346	0.00841716
Maximum	0.196303	0.219662	0.271204	0.227359	0.24786	0.257215	0.292182	0.189368	0.285041	0.269197	0.28345	0.318416
NA Number	500	494	487	529	526	506	488	514	476	521	563	551

## Sheet: Correlation
	Minimum	1st Quarter	Median	Mean	3rd Quarter	Maximum
A549 & K562 DDA Peptide Level	0.923899	0.967579	0.970454	0.965826	0.973276	0.979135
A549 & K562 DDA Protein Level	0.950734	0.961034	0.972834	0.970628	0.97771	0.989103
HCC1806 & HS578T DDA Peptide Level	0.966154	0.971952	0.97406	0.974006	0.975947	0.979729
HCC1806 & HS578T DDA Protein Level	0.975977	0.981039	0.982395	0.982104	0.983728	0.985064
A549 & K562 DIA Precursor Level	0.97716	0.987029	0.98956	0.988597	0.990806	0.992327
A549 & K562 DIA Protein Group Level	0.994336	0.995714	0.996471	0.996261	0.996875	0.99758
HCC1806 & HS578T DIA Precursor Level	0.974582	0.982691	0.98578	0.984671	0.987261	0.988601
HCC1806 & HS578T DIA Protein Group Level	0.994533	0.995074	0.995258	0.995341	0.995662	0.996243
	A549_CAD_Rep1_1	A549_CAD_Rep1_2	A549_CAD_Rep1_3	A549_CAD_Rep1_4			A549_CAD_Rep2_1	A549_CAD_Rep2_2	A549_CAD_Rep2_3	A549_CAD_Rep2_4			A549_CAD_Rep3_1	A549_CAD_Rep3_2	A549_CAD_Rep3_3	A549_CAD_Rep3_4
A549_CAD_Rep1_1	1	0.970741	0.971788	0.9714		A549_CAD_Rep2_1	1	0.956936	0.927421	0.926026		A549_CAD_Rep3_1	1	0.926813	0.927885	0.934551
A549_CAD_Rep1_2	0.970741	1	0.969838	0.970169		A549_CAD_Rep2_2	0.956936	1	0.951646	0.949263		A549_CAD_Rep3_2	0.926813	1	0.972322	0.967337
A549_CAD_Rep1_3	0.971788	0.969838	1	0.975116		A549_CAD_Rep2_3	0.927421	0.951646	1	0.97327		A549_CAD_Rep3_3	0.927885	0.972322	1	0.968346
A549_CAD_Rep1_4	0.9714	0.970169	0.975116	1		A549_CAD_Rep2_4	0.926026	0.949263	0.97327	1		A549_CAD_Rep3_4	0.934551	0.967337	0.968346	1
	K562_CAD_Rep1_1	K562_CAD_Rep1_2	K562_CAD_Rep1_3	K562_CAD_Rep1_4			K562_CAD_Rep2_1	K562_CAD_Rep2_2	K562_CAD_Rep2_3	K562_CAD_Rep2_4			K562_CAD_Rep3_1	K562_CAD_Rep3_2	K562_CAD_Rep3_3	K562_CAD_Rep3_4
K562_CAD_Rep1_1	1	0.964099	0.961439	0.970388		K562_CAD_Rep2_1	1	0.923899	0.933598	0.933133		K562_CAD_Rep3_1	1	0.965198	0.96404	0.968822
K562_CAD_Rep1_2	0.964099	1	0.96978	0.969683		K562_CAD_Rep2_2	0.923899	1	0.96766	0.964818		K562_CAD_Rep3_2	0.965198	1	0.974275	0.967006
K562_CAD_Rep1_3	0.961439	0.96978	1	0.968263		K562_CAD_Rep2_3	0.933598	0.96766	1	0.976078		K562_CAD_Rep3_3	0.96404	0.974275	1	0.968618
K562_CAD_Rep1_4	0.970388	0.969683	0.968263	1		K562_CAD_Rep2_4	0.933133	0.964818	0.976078	1		K562_CAD_Rep3_4	0.968822	0.967006	0.968618	1
	A549_N_Rep1_1	A549_N_Rep1_2	A549_N_Rep1_3	A549_N_Rep1_4			A549_N_Rep2_1	A549_N_Rep2_2	A549_N_Rep2_3	A549_N_Rep2_4			A549_N_Rep3_1	A549_N_Rep3_2	A549_N_Rep3_3	A549_N_Rep3_4
A549_N_Rep1_1	1	0.972077	0.97012	0.973356		A549_N_Rep2_1	1	0.96855	0.96839	0.970522		A549_N_Rep3_1	1	0.970365	0.976224	0.969338
A549_N_Rep1_2	0.972077	1	0.971114	0.974227		A549_N_Rep2_2	0.96855	1	0.974955	0.974864		A549_N_Rep3_2	0.970365	1	0.971809	0.976757
A549_N_Rep1_3	0.97012	0.971114	1	0.973263		A549_N_Rep2_3	0.96839	0.974955	1	0.975418		A549_N_Rep3_3	0.976224	0.971809	1	0.97052
A549_N_Rep1_4	0.973356	0.974227	0.973263	1		A549_N_Rep2_4	0.970522	0.974864	0.975418	1		A549_N_Rep3_4	0.969338	0.976757	0.97052	1
	K562_N_Rep1_1	K562_N_Rep1_2	K562_N_Rep1_3	K562_N_Rep1_4			K562_N_Rep2_1	K562_N_Rep2_2	K562_N_Rep2_3	K562_N_Rep2_4			K562_N_Rep3_1	K562_N_Rep3_2	K562_N_Rep3_3	K562_N_Rep3_4
K562_N_Rep1_1	1	0.969133	0.973294	0.973065		K562_N_Rep2_1	1	0.97444	0.968511	0.97395		K562_N_Rep3_1	1	0.977258	0.970779	0.972403
K562_N_Rep1_2	0.969133	1	0.972441	0.971115		K562_N_Rep2_2	0.97444	1	0.969635	0.977532		K562_N_Rep3_2	0.977258	1	0.974675	0.976228
K562_N_Rep1_3	0.973294	0.972441	1	0.979135		K562_N_Rep2_3	0.968511	0.969635	1	0.970628		K562_N_Rep3_3	0.970779	0.974675	1	0.971715
K562_N_Rep1_4	0.973065	0.971115	0.979135	1		K562_N_Rep2_4	0.97395	0.977532	0.970628	1		K562_N_Rep3_4	0.972403	0.976228	0.971715	1
	A549_CAD_Rep1_1	A549_CAD_Rep1_2	A549_CAD_Rep1_3	A549_CAD_Rep1_4			A549_CAD_Rep2_1	A549_CAD_Rep2_2	A549_CAD_Rep2_3	A549_CAD_Rep2_4			A549_CAD_Rep3_1	A549_CAD_Rep3_2	A549_CAD_Rep3_3	A549_CAD_Rep3_4
A549_CAD_Rep1_1	1	0.958446	0.983068	0.981963		A549_CAD_Rep2_1	1	0.981327	0.97282	0.975171		A549_CAD_Rep3_1	1	0.952639	0.950734	0.973047
A549_CAD_Rep1_2	0.958446	1	0.957438	0.9563		A549_CAD_Rep2_2	0.981327	1	0.977921	0.977639		A549_CAD_Rep3_2	0.952639	1	0.973523	0.957038
A549_CAD_Rep1_3	0.983068	0.957438	1	0.982791		A549_CAD_Rep2_3	0.97282	0.977921	1	0.982841		A549_CAD_Rep3_3	0.950734	0.973523	1	0.956689
A549_CAD_Rep1_4	0.981963	0.9563	0.982791	1		A549_CAD_Rep2_4	0.975171	0.977639	0.982841	1		A549_CAD_Rep3_4	0.973047	0.957038	0.956689	1
	K562_CAD_Rep1_1	K562_CAD_Rep1_2	K562_CAD_Rep1_3	K562_CAD_Rep1_4			K562_CAD_Rep2_1	K562_CAD_Rep2_2	K562_CAD_Rep2_3	K562_CAD_Rep2_4			K562_CAD_Rep3_1	K562_CAD_Rep3_2	K562_CAD_Rep3_3	K562_CAD_Rep3_4
K562_CAD_Rep1_1	1	0.959104	0.960503	0.983657		K562_CAD_Rep2_1	1	0.954244	0.97609	0.977386		K562_CAD_Rep3_1	1	0.960181	0.957135	0.984445
K562_CAD_Rep1_2	0.959104	1	0.967717	0.95999		K562_CAD_Rep2_2	0.954244	1	0.957533	0.959607		K562_CAD_Rep3_2	0.960181	1	0.974651	0.962443
K562_CAD_Rep1_3	0.960503	0.967717	1	0.962264		K562_CAD_Rep2_3	0.97609	0.957533	1	0.986176		K562_CAD_Rep3_3	0.957135	0.974651	1	0.959646
K562_CAD_Rep1_4	0.983657	0.95999	0.962264	1		K562_CAD_Rep2_4	0.977386	0.959607	0.986176	1		K562_CAD_Rep3_4	0.984445	0.962443	0.959646	1
	A549_N_Rep1_1	A549_N_Rep1_2	A549_N_Rep1_3	A549_N_Rep1_4			A549_N_Rep2_1	A549_N_Rep2_2	A549_N_Rep2_3	A549_N_Rep2_4			A549_N_Rep3_1	A549_N_Rep3_2	A549_N_Rep3_3	A549_N_Rep3_4
A549_N_Rep1_1	1	0.974462	0.973129	0.973187		A549_N_Rep2_1	1	0.960818	0.963638	0.962999		A549_N_Rep3_1	1	0.961106	0.984618	0.962044
A549_N_Rep1_2	0.974462	1	0.972848	0.976735		A549_N_Rep2_2	0.960818	1	0.974166	0.973165		A549_N_Rep3_2	0.961106	1	0.959354	0.976074
A549_N_Rep1_3	0.973129	0.972848	1	0.975618		A549_N_Rep2_3	0.963638	0.974166	1	0.975322		A549_N_Rep3_3	0.984618	0.959354	1	0.963019
A549_N_Rep1_4	0.973187	0.976735	0.975618	1		A549_N_Rep2_4	0.962999	0.973165	0.975322	1		A549_N_Rep3_4	0.962044	0.976074	0.963019	1
	K562_N_Rep1_1	K562_N_Rep1_2	K562_N_Rep1_3	K562_N_Rep1_4			K562_N_Rep2_1	K562_N_Rep2_2	K562_N_Rep2_3	K562_N_Rep2_4			K562_N_Rep3_1	K562_N_Rep3_2	K562_N_Rep3_3	K562_N_Rep3_4
K562_N_Rep1_1	1	0.96662	0.986898	0.98553		K562_N_Rep2_1	1	0.986012	0.968751	0.983255		K562_N_Rep3_1	1	0.980695	0.96819	0.977585
K562_N_Rep1_2	0.96662	1	0.967873	0.966643		K562_N_Rep2_2	0.986012	1	0.968462	0.987689		K562_N_Rep3_2	0.980695	1	0.969175	0.97905
K562_N_Rep1_3	0.986898	0.967873	1	0.989103		K562_N_Rep2_3	0.968751	0.968462	1	0.968022		K562_N_Rep3_3	0.96819	0.969175	1	0.969211
K562_N_Rep1_4	0.98553	0.966643	0.989103	1		K562_N_Rep2_4	0.983255	0.987689	0.968022	1		K562_N_Rep3_4	0.977585	0.97905	0.969211	1
	HCC1806_CAD_Rep1_1	HCC1806_CAD_Rep1_2	HCC1806_CAD_Rep1_3			HCC1806_CAD_Rep2_1	HCC1806_CAD_Rep2_2	HCC1806_CAD_Rep2_3			HCC1806_CAD_Rep3_1	HCC1806_CAD_Rep3_2	HCC1806_CAD_Rep3_3
HCC1806_CAD_Rep1_1	1	0.968575	0.973969		HCC1806_CAD_Rep2_1	1	0.973116	0.970524		HCC1806_CAD_Rep3_1	1	0.971888	0.97289
HCC1806_CAD_Rep1_2	0.968575	1	0.974039		HCC1806_CAD_Rep2_2	0.973116	1	0.968126		HCC1806_CAD_Rep3_2	0.971888	1	0.971635
HCC1806_CAD_Rep1_3	0.973969	0.974039	1		HCC1806_CAD_Rep2_3	0.970524	0.968126	1		HCC1806_CAD_Rep3_3	0.97289	0.971635	1
	HS578T_CAD_Rep1_1	HS578T_CAD_Rep1_2	HS578T_CAD_Rep1_3			HS578T_CAD_Rep2_1	HS578T_CAD_Rep2_2	HS578T_CAD_Rep2_3			HS578T_CAD_Rep3_1	HS578T_CAD_Rep3_2	HS578T_CAD_Rep3_3
HS578T_CAD_Rep1_1	1	0.97585	0.972967		HS578T_CAD_Rep2_1	1	0.966154	0.972964		HS578T_CAD_Rep3_1	1	0.97732	0.975681
HS578T_CAD_Rep1_2	0.97585	1	0.978569		HS578T_CAD_Rep2_2	0.966154	1	0.978105		HS578T_CAD_Rep3_2	0.97732	1	0.979729
HS578T_CAD_Rep1_3	0.972967	0.978569	1		HS578T_CAD_Rep2_3	0.972964	0.978105	1		HS578T_CAD_Rep3_3	0.975681	0.979729	1
	HCC1806_N_Rep1_1	HCC1806_N_Rep1_2	HCC1806_N_Rep1_3			HCC1806_N_Rep2_1	HCC1806_N_Rep2_2	HCC1806_N_Rep2_3			HCC1806_N_Rep3_1	HCC1806_N_Rep3_2	HCC1806_N_Rep3_3
HCC1806_N_Rep1_1	1	0.975217	0.971249		HCC1806_N_Rep2_1	1	0.97616	0.97563		HCC1806_N_Rep3_1	1	0.97331	0.971064
HCC1806_N_Rep1_2	0.975217	1	0.971349		HCC1806_N_Rep2_2	0.97616	1	0.976075		HCC1806_N_Rep3_2	0.97331	1	0.974479
HCC1806_N_Rep1_3	0.971249	0.971349	1		HCC1806_N_Rep2_3	0.97563	0.976075	1		HCC1806_N_Rep3_3	0.971064	0.974479	1
	HS578T_N_Rep1_1	HS578T_N_Rep1_2	HS578T_N_Rep1_3			HS578T_N_Rep2_1	HS578T_N_Rep2_2	HS578T_N_Rep2_3			HS578T_N_Rep3_1	HS578T_N_Rep3_2	HS578T_N_Rep3_3
HS578T_N_Rep1_1	1	0.974769	0.978711		HS578T_N_Rep2_1	1	0.974801	0.977041		HS578T_N_Rep3_1	1	0.977018	0.974081
HS578T_N_Rep1_2	0.974769	1	0.971974		HS578T_N_Rep2_2	0.974801	1	0.975905		HS578T_N_Rep3_2	0.977018	1	0.973288
HS578T_N_Rep1_3	0.978711	0.971974	1		HS578T_N_Rep2_3	0.977041	0.975905	1		HS578T_N_Rep3_3	0.974081	0.973288	1
	HCC1806_CAD_Rep1_1	HCC1806_CAD_Rep1_2	HCC1806_CAD_Rep1_3			HCC1806_CAD_Rep2_1	HCC1806_CAD_Rep2_2	HCC1806_CAD_Rep2_3			HCC1806_CAD_Rep3_1	HCC1806_CAD_Rep3_2	HCC1806_CAD_Rep3_3
HCC1806_CAD_Rep1_1	1	0.982485	0.984288		HCC1806_CAD_Rep2_1	1	0.98382	0.981792		HCC1806_CAD_Rep3_1	1	0.980867	0.982543
HCC1806_CAD_Rep1_2	0.982485	1	0.984317		HCC1806_CAD_Rep2_2	0.98382	1	0.979094		HCC1806_CAD_Rep3_2	0.980867	1	0.982374
HCC1806_CAD_Rep1_3	0.984288	0.984317	1		HCC1806_CAD_Rep2_3	0.981792	0.979094	1		HCC1806_CAD_Rep3_3	0.982543	0.982374	1
	HS578T_CAD_Rep1_1	HS578T_CAD_Rep1_2	HS578T_CAD_Rep1_3			HS578T_CAD_Rep2_1	HS578T_CAD_Rep2_2	HS578T_CAD_Rep2_3			HS578T_CAD_Rep3_1	HS578T_CAD_Rep3_2	HS578T_CAD_Rep3_3
HS578T_CAD_Rep1_1	1	0.982277	0.982001		HS578T_CAD_Rep2_1	1	0.977731	0.978994		HS578T_CAD_Rep3_1	1	0.983898	0.983646
HS578T_CAD_Rep1_2	0.982277	1	0.985064		HS578T_CAD_Rep2_2	0.977731	1	0.98305		HS578T_CAD_Rep3_2	0.983898	1	0.98466
HS578T_CAD_Rep1_3	0.982001	0.985064	1		HS578T_CAD_Rep2_3	0.978994	0.98305	1		HS578T_CAD_Rep3_3	0.983646	0.98466	1
	HCC1806_N_Rep1_1	HCC1806_N_Rep1_2	HCC1806_N_Rep1_3			HCC1806_N_Rep2_1	HCC1806_N_Rep2_2	HCC1806_N_Rep2_3			HCC1806_N_Rep3_1	HCC1806_N_Rep3_2	HCC1806_N_Rep3_3
HCC1806_N_Rep1_1	1	0.980683	0.984924		HCC1806_N_Rep2_1	1	0.982417	0.981988		HCC1806_N_Rep3_1	1	0.981096	0.981681
HCC1806_N_Rep1_2	0.980683	1	0.980612		HCC1806_N_Rep2_2	0.982417	1	0.983015		HCC1806_N_Rep3_2	0.981096	1	0.979295
HCC1806_N_Rep1_3	0.984924	0.980612	1		HCC1806_N_Rep2_3	0.981988	0.983015	1		HCC1806_N_Rep3_3	0.981681	0.979295	1
	HS578T_N_Rep1_1	HS578T_N_Rep1_2	HS578T_N_Rep1_3			HS578T_N_Rep2_1	HS578T_N_Rep2_2	HS578T_N_Rep2_3			HS578T_N_Rep3_1	HS578T_N_Rep3_2	HS578T_N_Rep3_3
HS578T_N_Rep1_1	1	0.975977	0.982325		HS578T_N_Rep2_1	1	0.983699	0.983087		HS578T_N_Rep3_1	1	0.98408	0.983208
HS578T_N_Rep1_2	0.975977	1	0.978725		HS578T_N_Rep2_2	0.983699	1	0.983813		HS578T_N_Rep3_2	0.98408	1	0.982237
HS578T_N_Rep1_3	0.982325	0.978725	1		HS578T_N_Rep2_3	0.983087	0.983813	1		HS578T_N_Rep3_3	0.983208	0.982237	1
	A549_CAD_Rep1_1	A549_CAD_Rep1_2	A549_CAD_Rep1_3	A549_CAD_Rep1_4			A549_CAD_Rep2_1	A549_CAD_Rep2_2	A549_CAD_Rep2_3	A549_CAD_Rep2_4			A549_CAD_Rep3_1	A549_CAD_Rep3_2	A549_CAD_Rep3_3	A549_CAD_Rep3_4
A549_CAD_Rep1_1	1	0.98718	0.98694	0.987012		A549_CAD_Rep2_1	1	0.985768	0.985544	0.985082		A549_CAD_Rep3_1	1	0.978999	0.977883	0.97716
A549_CAD_Rep1_2	0.98718	1	0.990704	0.990575		A549_CAD_Rep2_2	0.985768	1	0.991527	0.991138		A549_CAD_Rep3_2	0.978999	1	0.99058	0.989841
A549_CAD_Rep1_3	0.98694	0.990704	1	0.990613		A549_CAD_Rep2_3	0.985544	0.991527	1	0.991444		A549_CAD_Rep3_3	0.977883	0.99058	1	0.99115
A549_CAD_Rep1_4	0.987012	0.990575	0.990613	1		A549_CAD_Rep2_4	0.985082	0.991138	0.991444	1		A549_CAD_Rep3_4	0.97716	0.989841	0.99115	1
	K562_CAD_Rep1_1	K562_CAD_Rep1_2	K562_CAD_Rep1_3	K562_CAD_Rep1_4			K562_CAD_Rep2_1	K562_CAD_Rep2_2	K562_CAD_Rep2_3	K562_CAD_Rep2_4			K562_CAD_Rep3_1	K562_CAD_Rep3_2	K562_CAD_Rep3_3	K562_CAD_Rep3_4
K562_CAD_Rep1_1	1	0.988221	0.987836	0.987935		K562_CAD_Rep2_1	1	0.981547	0.98627	0.984825		K562_CAD_Rep3_1	1	0.987492	0.98671	0.985851
K562_CAD_Rep1_2	0.988221	1	0.991439	0.990724		K562_CAD_Rep2_2	0.981547	1	0.984316	0.983471		K562_CAD_Rep3_2	0.987492	1	0.991583	0.991109
K562_CAD_Rep1_3	0.987836	0.991439	1	0.990797		K562_CAD_Rep2_3	0.98627	0.984316	1	0.991343		K562_CAD_Rep3_3	0.98671	0.991583	1	0.991512
K562_CAD_Rep1_4	0.987935	0.990724	0.990797	1		K562_CAD_Rep2_4	0.984825	0.983471	0.991343	1		K562_CAD_Rep3_4	0.985851	0.991109	0.991512	1
	A549_N_Rep1_1	A549_N_Rep1_2	A549_N_Rep1_3	A549_N_Rep1_4			A549_N_Rep2_1	A549_N_Rep2_2	A549_N_Rep2_3	A549_N_Rep2_4			A549_N_Rep3_1	A549_N_Rep3_2	A549_N_Rep3_3	A549_N_Rep3_4
A549_N_Rep1_1	1	0.990327	0.98962	0.989006		A549_N_Rep2_1	1	0.992041	0.991394	0.99063		A549_N_Rep3_1	1	0.988843	0.987184	0.986971
A549_N_Rep1_2	0.990327	1	0.99025	0.990593		A549_N_Rep2_2	0.992041	1	0.992327	0.991766		A549_N_Rep3_2	0.988843	1	0.988809	0.988518
A549_N_Rep1_3	0.98962	0.99025	1	0.992008		A549_N_Rep2_3	0.991394	0.992327	1	0.992093		A549_N_Rep3_3	0.987184	0.988809	1	0.991109
A549_N_Rep1_4	0.989006	0.990593	0.992008	1		A549_N_Rep2_4	0.99063	0.991766	0.992093	1		A549_N_Rep3_4	0.986971	0.988518	0.991109	1
	K562_N_Rep1_1	K562_N_Rep1_2	K562_N_Rep1_3	K562_N_Rep1_4			K562_N_Rep2_1	K562_N_Rep2_2	K562_N_Rep2_3	K562_N_Rep2_4			K562_N_Rep3_1	K562_N_Rep3_2	K562_N_Rep3_3	K562_N_Rep3_4
K562_N_Rep1_1	1	0.990742	0.989809	0.988674		K562_N_Rep2_1	1	0.987035	0.990399	0.986628		K562_N_Rep3_1	1	0.990834	0.987739	0.988264
K562_N_Rep1_2	0.990742	1	0.990412	0.990208		K562_N_Rep2_2	0.987035	1	0.986843	0.9895		K562_N_Rep3_2	0.990834	1	0.988751	0.989129
K562_N_Rep1_3	0.989809	0.990412	1	0.98977		K562_N_Rep2_3	0.990399	0.986843	1	0.987667		K562_N_Rep3_3	0.987739	0.988751	1	0.990996
K562_N_Rep1_4	0.988674	0.990208	0.98977	1		K562_N_Rep2_4	0.986628	0.9895	0.987667	1		K562_N_Rep3_4	0.988264	0.989129	0.990996	1
	A549_CAD_Rep1_1	A549_CAD_Rep1_2	A549_CAD_Rep1_3	A549_CAD_Rep1_4			A549_CAD_Rep2_1	A549_CAD_Rep2_2	A549_CAD_Rep2_3	A549_CAD_Rep2_4			A549_CAD_Rep3_1	A549_CAD_Rep3_2	A549_CAD_Rep3_3	A549_CAD_Rep3_4
A549_CAD_Rep1_1	1	0.995614	0.995025	0.994932		A549_CAD_Rep2_1	1	0.995394	0.995731	0.995764		A549_CAD_Rep3_1	1	0.994821	0.994571	0.995157
A549_CAD_Rep1_2	0.995614	1	0.995441	0.995961		A549_CAD_Rep2_2	0.995394	1	0.996167	0.996548		A549_CAD_Rep3_2	0.994821	1	0.996181	0.995788
A549_CAD_Rep1_3	0.995025	0.995441	1	0.995517		A549_CAD_Rep2_3	0.995731	0.996167	1	0.996466		A549_CAD_Rep3_3	0.994571	0.996181	1	0.99599
A549_CAD_Rep1_4	0.994932	0.995961	0.995517	1		A549_CAD_Rep2_4	0.995764	0.996548	0.996466	1		A549_CAD_Rep3_4	0.995157	0.995788	0.99599	1
	K562_CAD_Rep1_1	K562_CAD_Rep1_2	K562_CAD_Rep1_3	K562_CAD_Rep1_4			K562_CAD_Rep2_1	K562_CAD_Rep2_2	K562_CAD_Rep2_3	K562_CAD_Rep2_4			K562_CAD_Rep3_1	K562_CAD_Rep3_2	K562_CAD_Rep3_3	K562_CAD_Rep3_4
K562_CAD_Rep1_1	1	0.995109	0.995664	0.996117		K562_CAD_Rep2_1	1	0.994336	0.995141	0.995001		K562_CAD_Rep3_1	1	0.995598	0.995889	0.995117
K562_CAD_Rep1_2	0.995109	1	0.996491	0.996476		K562_CAD_Rep2_2	0.994336	1	0.995017	0.994941		K562_CAD_Rep3_2	0.995598	1	0.996538	0.996571
K562_CAD_Rep1_3	0.995664	0.996491	1	0.996852		K562_CAD_Rep2_3	0.995141	0.995017	1	0.995792		K562_CAD_Rep3_3	0.995889	0.996538	1	0.996727
K562_CAD_Rep1_4	0.996117	0.996476	0.996852	1		K562_CAD_Rep2_4	0.995001	0.994941	0.995792	1		K562_CAD_Rep3_4	0.995117	0.996571	0.996727	1
	A549_N_Rep1_1	A549_N_Rep1_2	A549_N_Rep1_3	A549_N_Rep1_4			A549_N_Rep2_1	A549_N_Rep2_2	A549_N_Rep2_3	A549_N_Rep2_4			A549_N_Rep3_1	A549_N_Rep3_2	A549_N_Rep3_3	A549_N_Rep3_4
A549_N_Rep1_1	1	0.996357	0.996168	0.996812		A549_N_Rep2_1	1	0.997283	0.996818	0.996992		A549_N_Rep3_1	1	0.996308	0.997124	0.996689
A549_N_Rep1_2	0.996357	1	0.996737	0.996995		A549_N_Rep2_2	0.997283	1	0.996823	0.997235		A549_N_Rep3_2	0.996308	1	0.996675	0.996179
A549_N_Rep1_3	0.996168	0.996737	1	0.997189		A549_N_Rep2_3	0.996818	0.996823	1	0.996941		A549_N_Rep3_3	0.997124	0.996675	1	0.997009
A549_N_Rep1_4	0.996812	0.996995	0.997189	1		A549_N_Rep2_4	0.996992	0.997235	0.996941	1		A549_N_Rep3_4	0.996689	0.996179	0.997009	1
	K562_N_Rep1_1	K562_N_Rep1_2	K562_N_Rep1_3	K562_N_Rep1_4			K562_N_Rep2_1	K562_N_Rep2_2	K562_N_Rep2_3	K562_N_Rep2_4			K562_N_Rep3_1	K562_N_Rep3_2	K562_N_Rep3_3	K562_N_Rep3_4
K562_N_Rep1_1	1	0.997242	0.99758	0.996653		K562_N_Rep2_1	1	0.997047	0.99686	0.996774		K562_N_Rep3_1	1	0.996918	0.996801	0.996216
K562_N_Rep1_2	0.997242	1	0.997409	0.997232		K562_N_Rep2_2	0.997047	1	0.996041	0.996567		K562_N_Rep3_2	0.996918	1	0.997411	0.996955
K562_N_Rep1_3	0.99758	0.997409	1	0.997085		K562_N_Rep2_3	0.99686	0.996041	1	0.996141		K562_N_Rep3_3	0.996801	0.997411	1	0.99705
K562_N_Rep1_4	0.996653	0.997232	0.997085	1		K562_N_Rep2_4	0.996774	0.996567	0.996141	1		K562_N_Rep3_4	0.996216	0.996955	0.99705	1
	HCC1806_CAD_Rep1_1	HCC1806_CAD_Rep1_2	HCC1806_CAD_Rep1_3			HCC1806_CAD_Rep2_1	HCC1806_CAD_Rep2_2	HCC1806_CAD_Rep2_3			HCC1806_CAD_Rep3_1	HCC1806_CAD_Rep3_2	HCC1806_CAD_Rep3_3
HCC1806_CAD_Rep1_1	1	0.982662	0.982471		HCC1806_CAD_Rep2_1	1	0.981376	0.985129		HCC1806_CAD_Rep3_1	1	0.983735	0.983815
HCC1806_CAD_Rep1_2	0.982662	1	0.985624		HCC1806_CAD_Rep2_2	0.981376	1	0.977154		HCC1806_CAD_Rep3_2	0.983735	1	0.982642
HCC1806_CAD_Rep1_3	0.982471	0.985624	1		HCC1806_CAD_Rep2_3	0.985129	0.977154	1		HCC1806_CAD_Rep3_3	0.983815	0.982642	1
	HS578T_CAD_Rep1_1	HS578T_CAD_Rep1_2	HS578T_CAD_Rep1_3			HS578T_CAD_Rep2_1	HS578T_CAD_Rep2_2	HS578T_CAD_Rep2_3			HS578T_CAD_Rep3_1	HS578T_CAD_Rep3_2	HS578T_CAD_Rep3_3
HS578T_CAD_Rep1_1	1	0.978907	0.982412		HS578T_CAD_Rep2_1	1	0.975902	0.983514		HS578T_CAD_Rep3_1	1	0.985299	0.982781
HS578T_CAD_Rep1_2	0.978907	1	0.974582		HS578T_CAD_Rep2_2	0.975902	1	0.982701		HS578T_CAD_Rep3_2	0.985299	1	0.985601
HS578T_CAD_Rep1_3	0.982412	0.974582	1		HS578T_CAD_Rep2_3	0.983514	0.982701	1		HS578T_CAD_Rep3_3	0.982781	0.985601	1
	HCC1806_N_Rep1_1	HCC1806_N_Rep1_2	HCC1806_N_Rep1_3			HCC1806_N_Rep2_1	HCC1806_N_Rep2_2	HCC1806_N_Rep2_3			HCC1806_N_Rep3_1	HCC1806_N_Rep3_2	HCC1806_N_Rep3_3
HCC1806_N_Rep1_1	1	0.986438	0.986678		HCC1806_N_Rep2_1	1	0.987262	0.98726		HCC1806_N_Rep3_1	1	0.986751	0.985936
HCC1806_N_Rep1_2	0.986438	1	0.986976		HCC1806_N_Rep2_2	0.987262	1	0.98785		HCC1806_N_Rep3_2	0.986751	1	0.988039
HCC1806_N_Rep1_3	0.986678	0.986976	1		HCC1806_N_Rep2_3	0.98726	0.98785	1		HCC1806_N_Rep3_3	0.985936	0.988039	1
	HS578T_N_Rep1_1	HS578T_N_Rep1_2	HS578T_N_Rep1_3			HS578T_N_Rep2_1	HS578T_N_Rep2_2	HS578T_N_Rep2_3			HS578T_N_Rep3_1	HS578T_N_Rep3_2	HS578T_N_Rep3_3
HS578T_N_Rep1_1	1	0.988601	0.987787		HS578T_N_Rep2_1	1	0.987839	0.987863		HS578T_N_Rep3_1	1	0.987523	0.986187
HS578T_N_Rep1_2	0.988601	1	0.988531		HS578T_N_Rep2_2	0.987839	1	0.987245		HS578T_N_Rep3_2	0.987523	1	0.98707
HS578T_N_Rep1_3	0.987787	0.988531	1		HS578T_N_Rep2_3	0.987863	0.987245	1		HS578T_N_Rep3_3	0.986187	0.98707	1
	HCC1806_CAD_Rep1_1	HCC1806_CAD_Rep1_2	HCC1806_CAD_Rep1_3			HCC1806_CAD_Rep2_1	HCC1806_CAD_Rep2_2	HCC1806_CAD_Rep2_3			HCC1806_CAD_Rep3_1	HCC1806_CAD_Rep3_2	HCC1806_CAD_Rep3_3
HCC1806_CAD_Rep1_1	1	0.994803	0.995123		HCC1806_CAD_Rep2_1	1	0.995028	0.995		HCC1806_CAD_Rep3_1	1	0.995378	0.995238
HCC1806_CAD_Rep1_2	0.994803	1	0.995156		HCC1806_CAD_Rep2_2	0.995028	1	0.994718		HCC1806_CAD_Rep3_2	0.995378	1	0.9954
HCC1806_CAD_Rep1_3	0.995123	0.995156	1		HCC1806_CAD_Rep2_3	0.995	0.994718	1		HCC1806_CAD_Rep3_3	0.995238	0.9954	1
	HS578T_CAD_Rep1_1	HS578T_CAD_Rep1_2	HS578T_CAD_Rep1_3			HS578T_CAD_Rep2_1	HS578T_CAD_Rep2_2	HS578T_CAD_Rep2_3			HS578T_CAD_Rep3_1	HS578T_CAD_Rep3_2	HS578T_CAD_Rep3_3
HS578T_CAD_Rep1_1	1	0.994533	0.995271		HS578T_CAD_Rep2_1	1	0.994869	0.996243		HS578T_CAD_Rep3_1	1	0.9954	0.995148
HS578T_CAD_Rep1_2	0.994533	1	0.994597		HS578T_CAD_Rep2_2	0.994869	1	0.995422		HS578T_CAD_Rep3_2	0.9954	1	0.996035
HS578T_CAD_Rep1_3	0.995271	0.994597	1		HS578T_CAD_Rep2_3	0.996243	0.995422	1		HS578T_CAD_Rep3_3	0.995148	0.996035	1
	HCC1806_N_Rep1_1	HCC1806_N_Rep1_2	HCC1806_N_Rep1_3			HCC1806_N_Rep2_1	HCC1806_N_Rep2_2	HCC1806_N_Rep2_3			HCC1806_N_Rep3_1	HCC1806_N_Rep3_2	HCC1806_N_Rep3_3
HCC1806_N_Rep1_1	1	0.99572	0.995246		HCC1806_N_Rep2_1	1	0.995866	0.995007		HCC1806_N_Rep3_1	1	0.995343	0.995196
HCC1806_N_Rep1_2	0.99572	1	0.995345		HCC1806_N_Rep2_2	0.995866	1	0.994984		HCC1806_N_Rep3_2	0.995343	1	0.996008
HCC1806_N_Rep1_3	0.995246	0.995345	1		HCC1806_N_Rep2_3	0.995007	0.994984	1		HCC1806_N_Rep3_3	0.995196	0.996008	1
	HS578T_N_Rep1_1	HS578T_N_Rep1_2	HS578T_N_Rep1_3			HS578T_N_Rep2_1	HS578T_N_Rep2_2	HS578T_N_Rep2_3			HS578T_N_Rep3_1	HS578T_N_Rep3_2	HS578T_N_Rep3_3
HS578T_N_Rep1_1	1	0.995669	0.996129		HS578T_N_Rep2_1	1	0.99566	0.995121		HS578T_N_Rep3_1	1	0.995089	0.995223
HS578T_N_Rep1_2	0.995669	1	0.996081		HS578T_N_Rep2_2	0.99566	1	0.995832		HS578T_N_Rep3_2	0.995089	1	0.995384
HS578T_N_Rep1_3	0.996129	0.996081	1		HS578T_N_Rep2_3	0.995121	0.995832	1		HS578T_N_Rep3_3	0.995223	0.995384	1

## Sheet: Dynamic Range
	Minimum	1st Quarter	Median	Mean	3rd Quarter	Maximum
Peptide_Dynamic_Range	10388.9	19306.8	28558.3	32181.6	37618.7	85036.7
Protein_Dynamic_Range	34158.9	68331.4	95896	106422	135341	279669
	A549_CAD_Rep1_1	A549_CAD_Rep1_2	A549_CAD_Rep1_3	A549_CAD_Rep1_4	A549_CAD_Rep2_1	A549_CAD_Rep2_2	A549_CAD_Rep2_3	A549_CAD_Rep2_4	A549_CAD_Rep3_1	A549_CAD_Rep3_2	A549_CAD_Rep3_3	A549_CAD_Rep3_4	K562_CAD_Rep1_1	K562_CAD_Rep1_2	K562_CAD_Rep1_3	K562_CAD_Rep1_4	K562_CAD_Rep2_1	K562_CAD_Rep2_2	K562_CAD_Rep2_3	K562_CAD_Rep2_4	K562_CAD_Rep3_1	K562_CAD_Rep3_2	K562_CAD_Rep3_3	K562_CAD_Rep3_4	A549_N_Rep1_1	A549_N_Rep1_2	A549_N_Rep1_3	A549_N_Rep1_4	A549_N_Rep2_1	A549_N_Rep2_2	A549_N_Rep2_3	A549_N_Rep2_4	A549_N_Rep3_1	A549_N_Rep3_2	A549_N_Rep3_3	A549_N_Rep3_4	K562_N_Rep1_1	K562_N_Rep1_2	K562_N_Rep1_3	K562_N_Rep1_4	K562_N_Rep2_1	K562_N_Rep2_2	K562_N_Rep2_3	K562_N_Rep2_4	K562_N_Rep3_1	K562_N_Rep3_2	K562_N_Rep3_3	K562_N_Rep3_4
Peptide_Dynamic_Range	36717.1	26960.9	14302.4	16066.4	21767.3	32429.7	20976.5	36615.8	27418.8	43066.5	28584.4	43770.2	23741.5	15712	32104.1	13735.9	16124.3	17355.2	10388.9	13575.8	17601.5	22966.7	11011.7	13141.8	85036.7	54343.1	70151.8	56143.2	49595	36575.9	81456.4	53854.5	40323.7	54518	34632.5	35785.5	19544.3	28532.2	30453.5	19606.9	20376.7	34663.6	32976.2	21348.1	18594.4	50647.6	24793.5	34626
Protein_Dynamic_Range	62228.8	70738	81708.9	56776.3	96228.7	137979	126116	144945	113492	141402	71926.1	213909	49854.4	95515.4	75056	36880.9	101449	103887	36777.6	70793.4	52826.3	133687	42297.8	34158.9	134462	105698	240045	62700.2	95040.3	86627.5	165484	279669	202790	58840.8	129957	183274	95563.4	143575	105085	70208.4	107617	38390.5	157079	90894.7	51808	70337.7	119863	162620
	Minimum	1st Quarter	Median	Mean	3rd Quarter	Maximum
Peptide_Dynamic_Range	20450.4	32729.3	46757.7	57431.5	72996.9	149995
Protein_Dynamic_Range	34014	91444.5	124277	168554	192115	603244
	HCC1806_CAD_Rep1_1	HCC1806_CAD_Rep1_2	HCC1806_CAD_Rep1_3	HCC1806_CAD_Rep2_1	HCC1806_CAD_Rep2_2	HCC1806_CAD_Rep2_3	HCC1806_CAD_Rep3_1	HCC1806_CAD_Rep3_2	HCC1806_CAD_Rep3_3	HS578T_CAD_Rep1_1	HS578T_CAD_Rep1_2	HS578T_CAD_Rep1_3	HS578T_CAD_Rep2_1	HS578T_CAD_Rep2_2	HS578T_CAD_Rep2_3	HS578T_CAD_Rep3_1	HS578T_CAD_Rep3_2	HS578T_CAD_Rep3_3	HCC1806_N_Rep1_1	HCC1806_N_Rep1_2	HCC1806_N_Rep1_3	HCC1806_N_Rep2_1	HCC1806_N_Rep2_2	HCC1806_N_Rep2_3	HCC1806_N_Rep3_1	HCC1806_N_Rep3_2	HCC1806_N_Rep3_3	HS578T_N_Rep1_1	HS578T_N_Rep1_2	HS578T_N_Rep1_3	HS578T_N_Rep2_1	HS578T_N_Rep2_2	HS578T_N_Rep2_3	HS578T_N_Rep3_1	HS578T_N_Rep3_2	HS578T_N_Rep3_3
Peptide_Dynamic_Range	29807.1	56142.5	38603.2	36229.7	29167	20450.4	46367.2	28711.7	48649.4	33522.8	92958.5	57686.5	65199.5	30845	37349.6	32906	53712.7	47148.1	67810.2	29242.9	30257.4	43097.6	30252.3	32199.2	34072	109642	55684.5	78559.6	71142.7	83292.8	102589	82911.1	149995	42751.3	103458	135121
Protein_Dynamic_Range	62413.9	97970.9	168631	169548	62543.2	91794.3	128486	118379	34014	191360	146309	126018	99962.9	178635	90395.1	122537	168339	332634	90012.1	73859.3	152488	206192	77609.6	102647	66257.1	199556	78894.3	109940	194379	102097	603244	490765	230911	230708	97181.4	571227
	Minimum	1st Quarter	Median	Mean	3rd Quarter	Maximum
Precursor_Dynamic_Range	50139.9	73496.4	93978.4	Inf	147065	Inf
ProteinGroup_Dynamic_Range	6058.01	10123.7	11493.4	13431.8	16092.5	30841.4
	A549_CAD_Rep1_1	A549_CAD_Rep1_2	A549_CAD_Rep1_3	A549_CAD_Rep1_4	A549_CAD_Rep2_1	A549_CAD_Rep2_2	A549_CAD_Rep2_3	A549_CAD_Rep2_4	A549_CAD_Rep3_1	A549_CAD_Rep3_2	A549_CAD_Rep3_3	A549_CAD_Rep3_4	K562_CAD_Rep1_1	K562_CAD_Rep1_2	K562_CAD_Rep1_3	K562_CAD_Rep1_4	K562_CAD_Rep2_1	K562_CAD_Rep2_2	K562_CAD_Rep2_3	K562_CAD_Rep2_4	K562_CAD_Rep3_1	K562_CAD_Rep3_2	K562_CAD_Rep3_3	K562_CAD_Rep3_4	A549_N_Rep1_1	A549_N_Rep1_2	A549_N_Rep1_3	A549_N_Rep1_4	A549_N_Rep2_1	A549_N_Rep2_2	A549_N_Rep2_3	A549_N_Rep2_4	A549_N_Rep3_1	A549_N_Rep3_2	A549_N_Rep3_3	A549_N_Rep3_4	K562_N_Rep1_1	K562_N_Rep1_2	K562_N_Rep1_3	K562_N_Rep1_4	K562_N_Rep2_1	K562_N_Rep2_2	K562_N_Rep2_3	K562_N_Rep2_4	K562_N_Rep3_1	K562_N_Rep3_2	K562_N_Rep3_3	K562_N_Rep3_4
Precursor_Dynamic_Range	89137.1	72531.9	112532	123033	203882	92835.8	156662	339755	60460.8	72540.4	196919	124878	Inf	143866	Inf	101225	57877.3	Inf	315619	88254.3	72618.1	96196.6	101604	95121.1	66864	91187.8	77204.5	186043	100747	137311	134587	69293.9	85318.1	88856	105444	76441.7	91900.5	64318.1	72112.7	75082.4	Inf	67215.3	50139.9	Inf	215933	91080.3	60717.8	73789.2
ProteinGroup_Dynamic_Range	9295.29	11357.4	10195.3	13274.9	10246.5	10734.3	11813.3	9908.99	10849.5	10516.5	11416.1	10647.8	12538.9	8399.91	13633.4	8756.19	16845.4	7159.57	8791.32	11122.1	6058.01	11763.5	8676.94	11455.7	16404.2	15934.6	27959.9	28017.8	17149.1	18580.3	23163.6	30841.4	15988.6	13382.7	20706.7	14757.1	7883.73	9644.68	17809.8	13408.4	12959	10799.4	17878.3	11531.1	17633.1	10959.1	7834.89	8043.28
	Minimum	1st Quarter	Median	Mean	3rd Quarter	Maximum
Precursor_Dynamic_Range	64460.6	147085	211440	Inf	Inf	Inf
ProteinGroup_Dynamic_Range	15710.3	29016.3	34394.8	36038.7	42449.4	64126.4
	HCC1806_CAD_Rep1_1	HCC1806_CAD_Rep1_2	HCC1806_CAD_Rep1_3	HCC1806_CAD_Rep2_1	HCC1806_CAD_Rep2_2	HCC1806_CAD_Rep2_3	HCC1806_CAD_Rep3_1	HCC1806_CAD_Rep3_2	HCC1806_CAD_Rep3_3	HS578T_CAD_Rep1_1	HS578T_CAD_Rep1_2	HS578T_CAD_Rep1_3	HS578T_CAD_Rep2_1	HS578T_CAD_Rep2_2	HS578T_CAD_Rep2_3	HS578T_CAD_Rep3_1	HS578T_CAD_Rep3_2	HS578T_CAD_Rep3_3	HCC1806_N_Rep1_1	HCC1806_N_Rep1_2	HCC1806_N_Rep1_3	HCC1806_N_Rep2_1	HCC1806_N_Rep2_2	HCC1806_N_Rep2_3	HCC1806_N_Rep3_1	HCC1806_N_Rep3_2	HCC1806_N_Rep3_3	HS578T_N_Rep1_1	HS578T_N_Rep1_2	HS578T_N_Rep1_3	HS578T_N_Rep2_1	HS578T_N_Rep2_2	HS578T_N_Rep2_3	HS578T_N_Rep3_1	HS578T_N_Rep3_2	HS578T_N_Rep3_3
Precursor_Dynamic_Range	Inf	161100	Inf	Inf	323355	174600	Inf	214517	Inf	Inf	765696	Inf	864102	174918	208364	311571	178655	901592	Inf	108946	263882	134792	128678	81006.9	Inf	320667	145638	152170	359992	147568	155002	64460.6	104252	108041	129093	196127
ProteinGroup_Dynamic_Range	43734.4	44833.8	39270.9	24395.9	47170.6	34047.9	48078.5	28326.4	28323.4	64126.4	61957.9	39748	56519.1	30446.6	37963.9	33762.9	46501.8	33253.7	30758.3	22847	33529.3	36220.9	20758.5	15710.3	29785.8	23389.6	27098.5	29246.3	33721.2	35879.4	34741.7	42389.9	36705.8	40475.1	42627.9	19046

## Sheet: Peptide Variablity
	Minimum	1st Quarter	Median	Mean	3rd Quarter	Maximum	NA Number
A549 & K562 DDA dataset	1.90704e-06	0.014658	0.0240187	0.0290421	0.037651	0.280012	8295
HCC1806 & HS578T DDA dataset	1.63606e-05	0.0131303	0.0221933	0.0271353	0.0356659	0.371194	6642
A549 & K562 DIA dataset	0.000695059	0.0208745	0.0310959	0.0366428	0.0462282	0.269101	50
HCC1806 & HS578T DIA dataset	0.000931538	0.0247034	0.0373491	0.0431797	0.0552325	0.294989	51

## Sheet: Missing Pattern
	Minimum	1st Quarter	Median	Mean	3rd Quarter	Maximum
Sample_Missing_Number	33540	40996.2	42904.5	42311.9	44775.5	50677
Sample_Missing_Rate	0.416542	0.509144	0.532843	0.525484	0.556079	0.629372
Peptide_Missing_Number	0	6	27	25.2232	42	48
Peptide_Missing_Rate	0	0.125	0.5625	0.525484	0.875	1
	Minimum	1st Quarter	Median	Mean	3rd Quarter	Maximum
Sample_Missing_Number	1495	1836	2001	2010.9	2216.5	2692
Sample_Missing_Rate	0.205188	0.25199	0.274636	0.275994	0.304214	0.369476
Protein_Missing_Number	0	0	4	13.2477	25	48
Protein_Missing_Rate	0	0	0.0833333	0.275994	0.520833	1
	Minimum	1st Quarter	Median	Mean	3rd Quarter	Maximum
Sample_Missing_Number	27985	28882.5	29856	30076	30945.2	32697
Sample_Missing_Rate	0.417095	0.430472	0.444981	0.44826	0.461215	0.487324
Peptide_Missing_Number	0	0	18	16.1374	29	36
Peptide_Missing_Rate	0	0	0.5	0.44826	0.805556	1
	Minimum	1st Quarter	Median	Mean	3rd Quarter	Maximum
Sample_Missing_Number	1427	1528.5	1630.5	1627.83	1730.25	1820
Sample_Missing_Rate	0.19836	0.212469	0.226647	0.226277	0.240513	0.252989
Protein_Missing_Number	0	0	0	8.14595	18	36
Protein_Missing_Rate	0	0	0	0.226277	0.5	1
	Minimum	1st Quarter	Median	Mean	3rd Quarter	Maximum
Sample_Missing_Number	21170	21782	28792.5	29063.8	34897.5	41188
Sample_Missing_Rate	0.158219	0.162793	0.215187	0.217215	0.260814	0.307828
Precursor_Missing_Number	0	0	5	10.4263	22	47
Precursor_Missing_Rate	0	0	0.104167	0.217215	0.458333	0.979167
	Minimum	1st Quarter	Median	Mean	3rd Quarter	Maximum
Sample_Missing_Number	459	645.75	721.5	727	818.75	1011
Sample_Missing_Rate	0.0526316	0.0740454	0.0827313	0.083362	0.0938826	0.115927
ProteinGroup_Missing_Number	0	0	0	4.00138	1	45
ProteinGroup_Missing_Rate	0	0	0	0.083362	0.0208333	0.9375
	Minimum	1st Quarter	Median	Mean	3rd Quarter	Maximum
Sample_Missing_Number	16435	19787.5	22301	21835	23996	26078
Sample_Missing_Rate	0.133463	0.160687	0.181098	0.177314	0.194863	0.21177
Precursor_Missing_Number	0	0	1	6.38332	13	35
Precursor_Missing_Rate	0	0	0.0277778	0.177314	0.361111	0.972222
	Minimum	1st Quarter	Median	Mean	3rd Quarter	Maximum
Sample_Missing_Number	479	511.75	524.5	528.056	538.75	578
Sample_Missing_Rate	0.05437	0.0580874	0.0595346	0.0599382	0.0611521	0.0656073
ProteinGroup_Missing_Number	0	0	0	2.15778	0	34
ProteinGroup_Missing_Rate	0	0	0	0.0599382	0	0.944444
